# Supplementary material for: Management Implications of the Biodiversity and Socio-Economic Impacts of Shrimp Trawler By-Catch in Bahía de Kino, Sonora, México
Source: PLoS One. 2012 Jun 18;7(6):e35609. doi: 10.1371/journal.pone.0035609 (PMC3377713; doi:10.1371/journal.pone.0035609)
Supplement: Table S1 — Appendix of by-catch species from sampled shrimp trawls in the Bahía de Kino region, 2003–2009. Systematic list of by-catch species documented throughout the study period (2003–2009), along with year(s) of occurrence in the by-catch for each species. (XLS) [file pone.0035609.s001.xls]

## Sheet: Table S1
		Year documented in bycatch
Family	Latin Name	2003	2004	2006	2007	2008	2009
SQUATINIDAE
	Squatina californica				x	x
HETERODONTIDAE
	Heterodontus mexicanus	x	x	x		x	x
TRIAKIDAE
	Mustelus henlei	x		x	x	x
	Mustelus californicus		x		x	x	x
SPHYRNIDAE
	Sphryna lewini					x
NARCINIDAE
	Narcine entemedor						x
RHINOBATIDAE
	Rhinobatos productus	x	x	x	x	x	x
	Zapteryx exasperata			x	x		x
RAJIDAE
	Raja inornata	x	x	x	x	x
DASYATIDAE
	Dasyatis dipterura						x
	Dasyatis longa		x		x	x	x
UROLOPHIDAE
	Urobatis halleri	x	x	x	x	x	x
	Urobatis maculatus			x	x	x	x
	Urotrygon chilensis						x
	Urotrygon sp.						x
	Urobatis or Urotrygon sp.		x				x
GYMNURIDAE
	Gymnura marmorata		x	x	x	x	x
MYLIOBATIDIDAE
	Myliobatis californica				x		x
RHINOPTERIDAE
	Rhinoptera steindachneri	x	x		x	x
ALBULIDAE
	Albula sp.			x	x	x	x
MURAENIDAE
	Gymnothorax castaneus			x		x	x
	Gymnothorax equatorialis		x	x	x	x	x
OPHICHTHIDAE
	Bascanichthys cylindricus	x		x	x	x	x
	Ophichthus triserialis			x	x	x	x
	Ophichthus zophochir						x
MURAENESOCIDAE
	Cynoponticus coniceps		x	x		x	x
CONGRIDAE
	Paraconger californiensis	x					x
ENGRAULIDAE
	Anchoa sp.		x	x	x	x	x
	Engraulis mordax					x	x
CLUPEIDAE
	Sardinops sagax	x	x	x	x	x	x
	Opisthonema bulleri						x
ARIIDAE
	Ariopsis sp.					x	x
SYNODONTIDAE
	Synodus scituliceps	x	x	x	x	x	x
OPHIDIIDAE
	Lepophidium prorates	x	x	x	x	x	x
	Lepophidium sp.	x		x		x	x
BATRACHOIDIDAE
	Porichthys analis	x	x	x	x	x	x
ANTENNARIIDAE
	Antennarius avalonis					x	x
MULGILIDAE
	Mugil cephalus						x
	Mugil curema						x
EXOCOETIDAE
	Fodiator acutus rostrata					x	x
SYNGNATHIDAE
	Hippocampus ingens	x	x	x	x	x	x
FISTULARIIDAE
	Fistularia commersonii					x	x
SCORPAENIDAE
	Pontinus sp.					x
	Scorpaena guttata		x		x	x	x
	Scorpaena histrio		x	x	x	x	x
	Scopaena sonorae	x	x	x	x	x	x
	Scorpaena plumieri mystes		x	x		x	x
	Scorpaenodes xyris		x		x
TRIGLIDAE
	Bellator xenisma					x
	Prionotus albirostris	x	x	x	x	x	x
	Prionotus stephanophrys	x	x		x	x
SERRANIDAE
	Diplectrum pacificum	x	x	x	x	x	x
	Epinephelus acanthistius	x				x
	Epinephelus niphobles		x	x	x	x
	Paralabrax maculatofasciatus	x	x	x	x	x	x
	Rypticus nigripinnis			x	x	x
OPISTOGNATHIDAE
	Lonchopisthus sinuscalifornicus		x			x
	Opistognathus punctatus					x	x
PRIACANTHIDAE
	Pristigenys serrula	x
MALACANTHIDAE
	Caulolatilus affinis					x
CARANGIDAE
	Chloroscrombrus orqueta			x		x	x
	Selene peruviana		x	x
	Caranx otrynter						x
	Oligoplites refulgens						x
	Alectes ciliaris						x
	Trachinotus paitensis						x
LUTJANIDAE
	Lutjanus guttatus		x	x	x	x
GERREIDAE
	Eucinostomus spp.	x	x	x	x	x	x
HAEMULIDAE
	Anisotremus interruptus					x	x
	Haemulon flaviguttatum						x
	Haemulon scudderii					x	x
	Haemulon steindanchneri						x
	Haemulopsis elongatus						x
	Orthopristis reddingi	x	x	x	x	x	x
	Pomadasys panamensis		x	x	x	x	x
	Xenistitus californiensis	x		x		x	x
SPARIDAE
	Calamus brachysomus		x	x	x	x	x
POLYNEMIDAE
	Polydactylus approximans						x
	Polydactylus opercularis			x		x	x
SCIAENIDAE
	Bairdiella icistia						x
	Cynoscion othonopterus						x
	Cynoscion parvipinnis						x
	Cynoscion xanthulus		x	x	x	x	x
	Cynoscion reticulatus		x	x	x	x	x
	Micropagonias ectenes						x
	Micropagonias sp.					x	x
	Micropogonias altipinnis		x		x	x
	Pareques sp.		x	x	x	x	x
	Totoaba macdonaldi	x
	Umbrina roncador						x
MULLIDAE
	Pseudupeneus grandisquamis	x	x	x	x	x	x
CHAETODONTIDAE
	Chaetodon humeralis		x
LABRIDAE
	Halichoeres semicinctus					x	x
EPHIPPIDAE
	Chaetodipterus zonatus						x
SPHYRAENIDAE
	Sphyraena ensis or lucasana					x	x
	Sphyraena idiastes						x
TRICHIURIDAE
	Trichiurus nitens	x				x
SCOMBRIDAE
	Scomber japonicus			x	x	x	x
	Scomberomorus sierra		x	x	x	x	x
	Unknown sp.	x
STROMATIDAE
	Peprilus sp.			x	x	x	x
PARALICHTHYIDAE
	Citharicthys sp.	x	x	x	x	x	x
	Etropus crossotus	x	x	x	x	x	x
	Hippoglossina tetrophthalma			x		x
	Paralichthys aestuarius		x		x	x	x
	Paralichthys californicus		x	x	x	x	x
	Paralichthys woolmani	x		x	x	x	x
	Syacium ovale						x
	Xystreurys liolepis		x	x	x	x	x
PLEURONECTIDAE
	Pleuronichthys ocellatus	x	x	x	x	x	x
	Pleuronichthys verticalis	x			x	x	x
ACHIRIDAE
	Achirus mazatlanus		x	x	x	x	x
CYNOGLOSSIDAE
	Symphurus chabanaudi	x	x	x	x	x	x
BALISTIDAE
	Balistes polylepis	x	x	x		x	x
TETRAODONTIDAE
	Sphoeroides annulatus		x	x	x	x	x
	Sphoeroides sp.						x
CHELONIIDAE
	Caretta caretta				x
PORIFERA
	Demospongiae			x	x	x	x
CNIDARIA (ANTHOZOA)
	Anthothoe carcinophila			x	x		x
	Paracyathus sp.			x
	Ptilosarcus undulatus	x	x	x	x	x	x
CNIDARIA (SCYPHOZOA)
	Stomolophus sp. A				x		x
	Stomolophus sp. B						x
	Aurelia sp.						x
ANNELIDA
	Unknown sp.					x
SIPUNCULA
	Sipunculus nudus			x	x
MOLLUSCA (PELECYPODA)
	Argopecten circularis	x	x	x	x	x	x
	Chione kellettii					x
	Glycymeris gigantea			x
	Lavecardium elatum			x			x
	Mactra velata	x	x	x			x
	Modiolus capax			x			x
	Megapitaria squalida					x
	Atrina oldroydi						x
MOLLUSCA (POLYPLACOPHORA)
	Unknown sp.						x
MOLLUSCA (GASTRPODA)
	Polinices recluzianus						x
	Calyptraea mamillaris						x
	Semicassis centiquadrata	x		x			x
	Conus perplexus			x			x
	Fusinus dupetitthouarsi			x			x
	Ficus ventricosa	x	x	x		x
	Chicoreus erythrostomus		x	x	x	x	x
	Haustellum elenensis			x		x	x
	Pteropurpura erinaceoidea			x			x
	Terebra variegata			x			x
	Unknown sp.			x			x
	Serpulorbis oryzata		x	x	x		x
MOLLUSCA (CEPHALOPODA)
	Dosidicus gigas		x	x	x	x
	Loliguncula sp.	x	x	x	x	x	x
	Octopus digueti or O. fitchi	x	x	x	x	x	x
ARTHROPODA (CRUSTACEA)
	Squilla bigelowi			x	x	x	x
	Squilla tiburonensis	x	x	x	x	x	x
	Unknown sp.		x			x	x
	Sicyonia disedwardsi	x	x	x	x	x	x
	Evibacus sp.	x
	Petrochirus californiensis		x	x	x	x	x
	Paguristes sanguinimanus			x	x		x
	Callinectes bellicosus		x	x		x	x
	Callinectes arcuatus		x	x	x	x	x
	Calappa convexa					x
	Euphylax robustus	x		x		x	x
	Hepatus kossmani	x		x	x	x
	Hepatus lineatus		x	x	x	x	x
	Libinia mexicana			x	x		x
	Portunus sp.			x	x	x	x
	Pyromaia tuberculata mexicana		x	x
	Randallia sp. or Persaphona sp.	?	x		x
	Stenorhynchus debilis					x
	Cymothoa exigua						x
	Balanus sp.						x
	Pagurus sp.						x
	Dardanus sinistripes						x
ECHINODERMATA (ASTEROIDEA)
	Astropecten armatus		x	x	x	x	x
	Luidia columbia	x		x		x	x
	Luidia phragma	x	x			x	x
ECHINODERMATA (ECHINOIDEA)
	Agassizia scrobiculata			x		x
	Astropyga pulvinata	x			x	x	x
	Clypeaster rotundus			x
ECHINODERMATA (HOLOTHUROIDEA)
	Holothuria lubrica		x		x
	Unknown sp. A					x	x
	Unknown sp. B						x
URACORDATA (ACIDACEA)
	Amaroucium sp. A		x
	Amaroucium sp. B			x
Total		50	73	97	82	112	139
